# Supplementary material for: Genome-Wide Characterization of the Phenylalanine Ammonia-Lyase Gene Family and Their Potential Roles in Response to Aspergillus flavus L. Infection in Cultivated Peanut (Arachis hypogaea L.)
Source: Genes (Basel). 2024 Feb 21;15(3):265. doi: 10.3390/genes15030265 (PMC10970321; doi:10.3390/genes15030265)
Supplement: Supplementary file 1 [file genes-15-00265-s001.zip › Table S1.xlsx]

## Sheet: Table S1
Table S1 Primers for RT-qPCR
PeanutBase Locus Identifier	Gene name	Forward primer sequence (5'-3')	Reverse primer sequence (5'-3')
arahy.Tifrunner.gnm1.ann1.FI9C9D.1	AhPAL1	ATGCCACCTTCTGTTTGAGC	CATCACCATTCACGTGAGTGTCCAT
arahy.Tifrunner.gnm1.ann1.V1SQAY.1	AhPAL2	TCCACTTTCTTGATGGCGCT	TGAAGCTCCCCGTTAACACC
arahy.Tifrunner.gnm1.ann1.9CK4GV.1	AhPAL3	CCGGAGACTTGGTTCCGTTT	TTGTTCGGCCGTGAGTGTAT
arahy.Tifrunner.gnm1.ann1.0B4MFB.1	AhPAL4	TTGGGCCTAACGGACAACTC	CAGAGCCAGACCTTCCTTGG
arahy.Tifrunner.gnm1.ann1.G9Z3VW.1	AhPAL8	AGGTTGAAAGTGCAAGGGTGG	TGAGGCAGTCTTCTCGCCG
arahy.Tifrunner.gnm1.ann1.NB2RRK.1	AhPAL10	TTCGAGCAGCAGAAACGACT	TCATCCGCTTTACCTCGTCG

## Sheet: Table S2
Table S2 Duplicated gene pairs of AhPALs
Duplication	PeanutBase Locus Identifier	Gene name	PeanutBase Locus Identifier	Gene name
Segmental	arahy.Tifrunner.gnm1.ann1.FI9C9D.1	AhPAL1	arahy.Tifrunner.gnm1.ann1.5H4H17.1	AhPAL5
	arahy.Tifrunner.gnm1.ann1.FI9C9D.1	AhPAL1	arahy.Tifrunner.gnm1.ann1.V1SQAY.1	AhPAL2
	arahy.Tifrunner.gnm1.ann1.FI9C9D.1	AhPAL1	arahy.Tifrunner.gnm1.ann1.PUMP6L.1	AhPAL6
	arahy.Tifrunner.gnm1.ann1.V1SQAY.1	AhPAL2	arahy.Tifrunner.gnm1.ann1.9CK4GV.1	AhPAL3
	arahy.Tifrunner.gnm1.ann1.V1SQAY.1	AhPAL2	arahy.Tifrunner.gnm1.ann1.5H4H17.1	AhPAL5
	arahy.Tifrunner.gnm1.ann1.V1SQAY.1	AhPAL2	arahy.Tifrunner.gnm1.ann1.PUMP6L.1	AhPAL6
	arahy.Tifrunner.gnm1.ann1.9CK4GV.1	AhPAL3	arahy.Tifrunner.gnm1.ann1.U2YH27.1	AhPAL9
	arahy.Tifrunner.gnm1.ann1.9CK4GV.1	AhPAL3	arahy.Tifrunner.gnm1.ann1.5H4H17.1	AhPAL5
	arahy.Tifrunner.gnm1.ann1.0B4MFB.1	AhPAL4	arahy.Tifrunner.gnm1.ann1.NB2RRK.1	AhPAL10
	arahy.Tifrunner.gnm1.ann1.5H4H17.1	AhPAL5	arahy.Tifrunner.gnm1.ann1.PUMP6L.1	AhPAL6

## Sheet: Table S3
Table S3 synteny gene pairs between A. hypogaea cv. Tifrunner and A. duranensis
Gene name	PeanutBase Locus Identifier	Chromosome	Position		PeanutBase Locus Identifier	Chromosome	Position
AhPAL1	arahy.Tifrunner.gnm1.ann1.FI9C9D.1	Arahy.02	102530759	102534874	aradu.V14167.gnm1.ann1.Aradu.FZ269.1	A02	93738008	93742105
AhPAL2	arahy.Tifrunner.gnm1.ann1.V1SQAY.1	Arahy.06	32131529	32137537	aradu.V14167.gnm1.ann1.Aradu.NNP8F.1	A06	28351466	28357335
AhPAL2	arahy.Tifrunner.gnm1.ann1.V1SQAY.1	Arahy.06	32131529	32137537	aradu.V14167.gnm1.ann1.Aradu.FZ269.1	A02	93738008	93742105
AhPAL3	arahy.Tifrunner.gnm1.ann1.9CK4GV.1	Arahy.08	29020167	29023604	aradu.V14167.gnm1.ann1.Aradu.U5NU2.1	A08	26707071	26710326
AhPAL4	arahy.Tifrunner.gnm1.ann1.0B4MFB.1	Arahy.09	118976212	118983138	aradu.V14167.gnm1.ann1.Aradu.G7F8E.1	A09	119345466	119351927
AhPAL5	arahy.Tifrunner.gnm1.ann1.5H4H17.1	Arahy.12	120128684	120132799	aradu.V14167.gnm1.ann1.Aradu.FZ269.1	A02	93738008	93742105
AhPAL6	arahy.Tifrunner.gnm1.ann1.PUMP6L.1	Arahy.16	42030770	42036927	aradu.V14167.gnm1.ann1.Aradu.NNP8F.1	A06	28351466	28357335
AhPAL8	arahy.Tifrunner.gnm1.ann1.G9Z3VW.1	Arahy.17	1175458	1179817	aradu.V14167.gnm1.ann1.Aradu.IU1HH.1	A07	539325	543683
AhPAL9	arahy.Tifrunner.gnm1.ann1.U2YH27.1	Arahy.18	4683011	4686452	aradu.V14167.gnm1.ann1.Aradu.U5NU2.1	A08	26707071	26710326
AhPAL10	arahy.Tifrunner.gnm1.ann1.NB2RRK.1	Arahy.19	146304646	146312059	aradu.V14167.gnm1.ann1.Aradu.G7F8E.1	A09	119345466	119351927

## Sheet: Table S4
Table S4 Synteny gene pairs between A. hypogaea cv. Tifrunner and A. ipaeansis
Gene name	PeanutBase Locus Identifier	Chromosome	Position		PeanutBase Locus Identifier	Chromosome	Position
AhPAL1	arahy.Tifrunner.gnm1.ann1.FI9C9D.1	Arahy.02	102530759	102534874	araip.K30076.gnm1.ann1.Araip.P78H4.1	B02	108572154	108576086
AhPAL2	arahy.Tifrunner.gnm1.ann1.V1SQAY.1	Arahy.06	32131529	32137537	araip.K30076.gnm1.ann1.Araip.69J63.1	B06	36561644	36567292
AhPAL2	arahy.Tifrunner.gnm1.ann1.V1SQAY.1	Arahy.06	32131529	32137537	araip.K30076.gnm1.ann1.Araip.P78H4.1	B02	108572154	108576086
AhPAL3	arahy.Tifrunner.gnm1.ann1.9CK4GV.1	Arahy.08	29020167	29023604	araip.K30076.gnm1.ann1.Araip.JIL9K.1	B08	3949940	3953122
AhPAL4	arahy.Tifrunner.gnm1.ann1.0B4MFB.1	Arahy.09	118976212	118983138	araip.K30076.gnm1.ann1.Araip.V9S7Z.1	B09	135251235	135257532
AhPAL5	arahy.Tifrunner.gnm1.ann1.5H4H17.1	Arahy.12	120128684	120132799	araip.K30076.gnm1.ann1.Araip.P78H4.1	B02	108572154	108576086
AhPAL6	arahy.Tifrunner.gnm1.ann1.PUMP6L.1	Arahy.16	42030770	42036927	araip.K30076.gnm1.ann1.Araip.69J63.1	B06	36561644	36567292
AhPAL7	arahy.Tifrunner.gnm1.ann1.EEZ4Y8.1	Arahy.17	389497	391773	araip.K30076.gnm1.ann1.Araip.GM19P.1	B07	361643	364052
AhPAL8	arahy.Tifrunner.gnm1.ann1.G9Z3VW.1	Arahy.17	1175458	1179817	araip.K30076.gnm1.ann1.Araip.GM19P.1	B07	361643	364052
AhPAL9	arahy.Tifrunner.gnm1.ann1.U2YH27.1	Arahy.18	4683011	4686452	araip.K30076.gnm1.ann1.Araip.JIL9K.1	B08	3949940	3953122
AhPAL10	arahy.Tifrunner.gnm1.ann1.NB2RRK.1	Arahy.19	146304646	146312059	araip.K30076.gnm1.ann1.Araip.V9S7Z.1	B09	135251235	135257532

## Sheet: Table S5
Table S5 Synteny gene pairs between A. hypogaea cv. Tifrunner and Medicago truncatula L.
Gene name	PeanutBase Locus Identifier	Chromosome	Position		Locus Identifier	Chromosome	Position
AhPAL1	arahy.Tifrunner.gnm1.ann1.FI9C9D.1	Arahy.02	102530759	102534874	transcript:KEH24018	7	40942826	40946044
AhPAL1	arahy.Tifrunner.gnm1.ann1.FI9C9D.1	Arahy.02	102530759	102534874	transcript:AES60722	1	28183314	28188012
AhPAL2	arahy.Tifrunner.gnm1.ann1.V1SQAY.1	Arahy.06	32131529	32137537	transcript:KEH24018	7	40942826	40946044
AhPAL3	arahy.Tifrunner.gnm1.ann1.9CK4GV.1	Arahy.08	29020167	29023604	transcript:KEH39353	2	40548101	40550535
AhPAL4	arahy.Tifrunner.gnm1.ann1.0B4MFB.1	Arahy.09	118976212	118983138	transcript:AES62128	1	42608692	42615628
AhPAL5	arahy.Tifrunner.gnm1.ann1.5H4H17.1	Arahy.12	120128684	120132799	transcript:AES60722	1	28183314	28188012
AhPAL5	arahy.Tifrunner.gnm1.ann1.5H4H17.1	Arahy.12	120128684	120132799	transcript:KEH24018	7	40942826	40946044
AhPAL6	arahy.Tifrunner.gnm1.ann1.PUMP6L.1	Arahy.16	42030770	42036927	transcript:KEH24018	7	40942826	40946044
AhPAL8	arahy.Tifrunner.gnm1.ann1.G9Z3VW.1	Arahy.17	1175458	1179817	transcript:AET01035	5	43214679	43217796
AhPAL9	arahy.Tifrunner.gnm1.ann1.U2YH27.1	Arahy.18	4683011	4686452	transcript:KEH39353	2	40548101	40550535
AhPAL10	arahy.Tifrunner.gnm1.ann1.NB2RRK.1	Arahy.19	146304646	146312059	transcript:AES62128	1	42608692	42615628

## Sheet: Table S6
Table S6 Synteny gene pairs between A. hypogaea cv. Tifrunner and Glycine max L.
Gene name	PeanutBase Locus Identifier	Chromosome	Position		Locus Identifier	Chromosome	Position
AhPAL1	arahy.Tifrunner.gnm1.ann1.FI9C9D.1	Arahy.02	102530759	102534874	transcript:KRH67700	3	39351927	39355288
AhPAL1	arahy.Tifrunner.gnm1.ann1.FI9C9D.1	Arahy.02	102530759	102534874	transcript:KRG95994	19	44118211	44122192
AhPAL2	arahy.Tifrunner.gnm1.ann1.V1SQAY.1	Arahy.06	32131529	32137537	transcript:KRG95994	19	44118211	44122192
AhPAL2	arahy.Tifrunner.gnm1.ann1.V1SQAY.1	Arahy.06	32131529	32137537	transcript:KRH67700	3	39351927	39355288
AhPAL4	arahy.Tifrunner.gnm1.ann1.0B4MFB.1	Arahy.09	118976212	118983138	transcript:KRH34854	10	44173311	44179454
AhPAL4	arahy.Tifrunner.gnm1.ann1.0B4MFB.1	Arahy.09	118976212	118983138	transcript:KRG91925	20	41891638	41898451
AhPAL5	arahy.Tifrunner.gnm1.ann1.5H4H17.1	Arahy.12	120128684	120132799	transcript:KRH67700	3	39351927	39355288
AhPAL5	arahy.Tifrunner.gnm1.ann1.5H4H17.1	Arahy.12	120128684	120132799	transcript:KRG95994	19	44118211	44122192
AhPAL6	arahy.Tifrunner.gnm1.ann1.PUMP6L.1	Arahy.16	42030770	42036927	transcript:KRG95994	19	44118211	44122192
AhPAL6	arahy.Tifrunner.gnm1.ann1.PUMP6L.1	Arahy.16	42030770	42036927	transcript:KRH67700	3	39351927	39355288
AhPAL8	arahy.Tifrunner.gnm1.ann1.G9Z3VW.1	Arahy.17	1175458	1179817	transcript:KRH74070	2	48287101	48289732
AhPAL10	arahy.Tifrunner.gnm1.ann1.NB2RRK.1	Arahy.19	146304646	146312059	transcript:KRH34854	10	44173311	44179454
AhPAL10	arahy.Tifrunner.gnm1.ann1.NB2RRK.1	Arahy.19	146304646	146312059	transcript:KRG91925	20	41891638	41898451

## Sheet: Table S7
Table S7 Cis-acting elements of AhPALs promoter
PAL members	Site Name	Organism	Position	Strand	Matrix score.	sequence	function
AhPAL1	A-box	Petroselinum crispum	134	-	6	CCGTCC	cis-acting regulatory element
AhPAL1	A-box	Petroselinum crispum	134	-	6	CCGTCC	cis-acting regulatory element
AhPAL1	ABRE	Arabidopsis thaliana	154	+	5	ACGTG	cis-acting element involved in the abscisic acid responsiveness
AhPAL1	ABRE	Arabidopsis thaliana	1399	-	5	ACGTG	cis-acting element involved in the abscisic acid responsiveness
AhPAL1	ABRE	Hordeum vulgare	151	-	9	GCAACGTGTC	cis-acting element involved in the abscisic acid responsiveness
AhPAL1	ABRE	Arabidopsis thaliana	1885	+	5	ACGTG	cis-acting element involved in the abscisic acid responsiveness
AhPAL1	ABRE	Arabidopsis thaliana	153	+	6	CACGTG	cis-acting element involved in the abscisic acid responsiveness
AhPAL1	ABRE	Arabidopsis thaliana	1360	-	5	ACGTG	cis-acting element involved in the abscisic acid responsiveness
AhPAL1	AE-box	Arabidopsis thaliana	893	+	8	AGAAACAA	part of a module for light response
AhPAL1	Box 4	Petroselinum crispum	391	+	6	ATTAAT	part of a conserved DNA module involved in light responsiveness
AhPAL1	Box 4	Petroselinum crispum	1591	-	6	ATTAAT	part of a conserved DNA module involved in light responsiveness
AhPAL1	Box 4	Petroselinum crispum	1281	-	6	ATTAAT	part of a conserved DNA module involved in light responsiveness
AhPAL1	Box 4	Petroselinum crispum	1713	-	6	ATTAAT	part of a conserved DNA module involved in light responsiveness
AhPAL1	Box 4	Petroselinum crispum	1261	-	6	ATTAAT	part of a conserved DNA module involved in light responsiveness
AhPAL1	Box 4	Petroselinum crispum	1636	-	6	ATTAAT	part of a conserved DNA module involved in light responsiveness
AhPAL1	Box 4	Petroselinum crispum	1317	-	6	ATTAAT	part of a conserved DNA module involved in light responsiveness
AhPAL1	Box 4	Petroselinum crispum	1951	-	6	ATTAAT	part of a conserved DNA module involved in light responsiveness
AhPAL1	Box 4	Petroselinum crispum	1203	-	6	ATTAAT	part of a conserved DNA module involved in light responsiveness
AhPAL1	Box 4	Petroselinum crispum	1268	-	6	ATTAAT	part of a conserved DNA module involved in light responsiveness
AhPAL1	CAT-box	Arabidopsis thaliana	1037	+	6	GCCACT	cis-acting regulatory element related to meristem expression
AhPAL1	CGTCA-motif	Hordeum vulgare	1114	-	5	CGTCA	cis-acting regulatory element involved in the MeJA-responsiveness
AhPAL1	G-Box	Pisum sativum	153	+	6	CACGTG	cis-acting regulatory element involved in light responsiveness
AhPAL1	G-Box	Pisum sativum	1884	-	6	CACGTT	cis-acting regulatory element involved in light responsiveness
AhPAL1	G-Box	Pisum sativum	1360	+	6	CACGTT	cis-acting regulatory element involved in light responsiveness
AhPAL1	G-box	Lycopersicon esculentum	150	+	11	tgACACGTGGCA	cis-acting regulatory element involved in light responsiveness
AhPAL1	G-box	Arabidopsis thaliana	1399	-	6	TACGTG	cis-acting regulatory element involved in light responsiveness
AhPAL1	G-box	Arabidopsis thaliana	153	+	6	CACGTG	cis-acting regulatory element involved in light responsiveness
AhPAL1	G-box	Brassica napus	152	+	9	ACACGTGGC	cis-acting regulatory element involved in light responsiveness
AhPAL1	G-box	Brassica napus	1398	+	8	CCACGTAA	cis-acting regulatory element involved in light responsiveness
AhPAL1	GA-motif	Arabidopsis thaliana	336	-	8	ATAGATAA	part of a light responsive element
AhPAL1	L-box	Petroselinum hortense	80	-	13	attctcaCCTACCA	part of a light responsive element
AhPAL1	MBS	Arabidopsis thaliana	806	-	6	CAACTG	MYB binding site involved in drought-inducibility
AhPAL1	MBS	Arabidopsis thaliana	1387	+	6	CAACTG	MYB binding site involved in drought-inducibility
AhPAL1	TCA-element	Nicotiana tabacum	1456	+	9	CCATCTTTTT	cis-acting element involved in salicylic acid responsiveness
AhPAL1	TGA-element	Brassica oleracea	1128	+	6	AACGAC	auxin-responsive element
AhPAL1	TGA-element	Brassica oleracea	1851	+	6	AACGAC	auxin-responsive element
AhPAL1	TGACG-motif	Hordeum vulgare	1114	+	5	TGACG	cis-acting regulatory element involved in the MeJA-responsiveness
AhPAL1	WUN-motif	Brassica oleracea	989	-	9	AAATTTCCT	wound-responsive element
AhPAL1	WUN-motif	Nicotiana glutinosa	1652	+	9	TTATTACAT	wound-responsive element
AhPAL1	chs-CMA1a	Daucus carota	1682	+	8	TTACTTAA	part of a light responsive element
AhPAL1	chs-CMA1a	Daucus carota	1739	+	8	TTACTTAA	part of a light responsive element
AhPAL2	A-box	Petroselinum crispum	1173	+	6	CCGTCC	cis-acting regulatory element
AhPAL2	A-box	Petroselinum crispum	1793	+	6	CCGTCC	cis-acting regulatory element
AhPAL2	ABRE	Arabidopsis thaliana	1832	-	5	ACGTG	cis-acting element involved in the abscisic acid responsiveness
AhPAL2	ABRE	Arabidopsis thaliana	25	+	5	ACGTG	cis-acting element involved in the abscisic acid responsiveness
AhPAL2	ABRE	Oryza sativa	18	+	10	GACACGTACGT	cis-acting element involved in the abscisic acid responsiveness
AhPAL2	ACE	Petroselinum crispum	866	+	9	CTAACGTATT	cis-acting element involved in light responsiveness
AhPAL2	ARE	Zea mays	1724	+	6	AAACCA	cis-acting regulatory element essential for the anaerobic induction
AhPAL2	Box 4	Petroselinum crispum	940	+	6	ATTAAT	part of a conserved DNA module involved in light responsiveness
AhPAL2	Box 4	Petroselinum crispum	956	+	6	ATTAAT	part of a conserved DNA module involved in light responsiveness
AhPAL2	Box 4	Petroselinum crispum	1581	-	6	ATTAAT	part of a conserved DNA module involved in light responsiveness
AhPAL2	Box 4	Petroselinum crispum	1883	-	6	ATTAAT	part of a conserved DNA module involved in light responsiveness
AhPAL2	Box II	Solanum tuberosum	1225	-	9	TGGTAATAA	part of a light responsive element
AhPAL2	CGTCA-motif	Hordeum vulgare	626	+	5	CGTCA	cis-acting regulatory element involved in the MeJA-responsiveness
AhPAL2	CGTCA-motif	Hordeum vulgare	637	-	5	CGTCA	cis-acting regulatory element involved in the MeJA-responsiveness
AhPAL2	G-Box	Pisum sativum	1832	+	6	CACGTT	cis-acting regulatory element involved in light responsiveness
AhPAL2	G-box	Arabidopsis thaliana	24	+	6	TACGTG	cis-acting regulatory element involved in light responsiveness
AhPAL2	GA-motif	Arabidopsis thaliana	1524	-	8	ATAGATAA	part of a light responsive element
AhPAL2	GATA-motif	Solanum tuberosum	662	-	9	AAGGATAAGG	part of a light responsive element
AhPAL2	GT1-motif	Arabidopsis thaliana	1681	-	6	GGTTAA	light responsive element
AhPAL2	GT1-motif	Arabidopsis thaliana	1110	-	6	GGTTAA	light responsive element
AhPAL2	GT1-motif	Arabidopsis thaliana	43	-	6	GGTTAA	light responsive element
AhPAL2	GTGGC-motif	Hordeum vulgare	1908	+	10	CAGCGTGTGGC	part of a light responsive element
AhPAL2	L-box	Petroselinum hortense	1947	+	13	attctcaCCTACCA	part of a light responsive element
AhPAL2	P-box	Petroselinum crispum	1892	+	12	CAACAAACCCCTT	gibberellin-responsive element and part of a light responsive element
AhPAL2	Sp1	Oryza sativa	230	+	6	GGGCGG	light responsive element
AhPAL2	TATC-box	Oryza sativa	102	+	7	TATCCCA	cis-acting element involved in gibberellin-responsiveness
AhPAL2	TCT-motif	Arabidopsis thaliana	300	-	6	TCTTAC	part of a light responsive element
AhPAL2	TGA-element	Brassica oleracea	33	+	6	AACGAC	auxin-responsive element
AhPAL2	TGACG-motif	Hordeum vulgare	637	+	5	TGACG	cis-acting regulatory element involved in the MeJA-responsiveness
AhPAL2	TGACG-motif	Hordeum vulgare	626	-	5	TGACG	cis-acting regulatory element involved in the MeJA-responsiveness
AhPAL2	chs-Unit 1 m1	Hordeum vulgare	1809	+	10	ACCTAACCCGC	part of a light responsive element
AhPAL3	A-box	Petroselinum crispum	1765	-	6	CCGTCC	cis-acting regulatory element
AhPAL3	ABRE	Arabidopsis thaliana	1744	-	5	ACGTG	cis-acting element involved in the abscisic acid responsiveness
AhPAL3	ARE	Zea mays	514	+	6	AAACCA	cis-acting regulatory element essential for the anaerobic induction
AhPAL3	AT1-motif	Solanum tuberosum	600	+	13	AATTATTTTTTATT	part of a light responsive module
AhPAL3	AT1-motif	Solanum tuberosum	433	-	13	AATTATTTTTTATT	part of a light responsive module
AhPAL3	Box 4	Petroselinum crispum	1022	-	6	ATTAAT	part of a conserved DNA module involved in light responsiveness
AhPAL3	Box 4	Petroselinum crispum	388	+	6	ATTAAT	part of a conserved DNA module involved in light responsiveness
AhPAL3	Box 4	Petroselinum crispum	1390	-	6	ATTAAT	part of a conserved DNA module involved in light responsiveness
AhPAL3	Box 4	Petroselinum crispum	423	+	6	ATTAAT	part of a conserved DNA module involved in light responsiveness
AhPAL3	Box 4	Petroselinum crispum	331	+	6	ATTAAT	part of a conserved DNA module involved in light responsiveness
AhPAL3	Box 4	Petroselinum crispum	624	+	6	ATTAAT	part of a conserved DNA module involved in light responsiveness
AhPAL3	CGTCA-motif	Hordeum vulgare	1001	+	5	CGTCA	cis-acting regulatory element involved in the MeJA-responsiveness
AhPAL3	G-Box	Pisum sativum	1744	+	6	CACGTT	cis-acting regulatory element involved in light responsiveness
AhPAL3	GATA-motif	Arabidopsis thaliana	1690	-	10	AAGATAAGATT	part of a light responsive element
AhPAL3	GT1-motif	Avena sativa	353	+	7	GGTTAAT	light responsive element
AhPAL3	GT1-motif	Arabidopsis thaliana	1159	-	6	GGTTAA	light responsive element
AhPAL3	GT1-motif	Avena sativa	409	+	7	GGTTAAT	light responsive element
AhPAL3	GT1-motif	Arabidopsis thaliana	1522	-	6	GGTTAA	light responsive element
AhPAL3	MBS	Arabidopsis thaliana	1527	-	6	CAACTG	MYB binding site involved in drought-inducibility
AhPAL3	MBS	Arabidopsis thaliana	1350	-	6	CAACTG	MYB binding site involved in drought-inducibility
AhPAL3	MBS	Arabidopsis thaliana	1543	-	6	CAACTG	MYB binding site involved in drought-inducibility
AhPAL3	MRE	Petroselinum crispum	406	-	7	AACCTAA	MYB binding site involved in light responsiveness
AhPAL3	TC-rich repeats	Nicotiana tabacum	1708	-	9	ATTCTCTAAC	cis-acting element involved in defense and stress responsiveness
AhPAL3	TCA-element	Nicotiana tabacum	951	+	9	CCATCTTTTT	cis-acting element involved in salicylic acid responsiveness
AhPAL3	TCCC-motif	Spinacia oleracea	1863	+	7	TCTCCCT	part of a light responsive element
AhPAL3	TCT-motif	Arabidopsis thaliana	737	-	6	TCTTAC	part of a light responsive element
AhPAL3	TCT-motif	Arabidopsis thaliana	1912	+	6	TCTTAC	part of a light responsive element
AhPAL3	TGACG-motif	Hordeum vulgare	1001	-	5	TGACG	cis-acting regulatory element involved in the MeJA-responsiveness
AhPAL4	ABRE	Arabidopsis thaliana	900	+	5	ACGTG	cis-acting element involved in the abscisic acid responsiveness
AhPAL4	ABRE	Arabidopsis thaliana	1866	-	6	CACGTG	cis-acting element involved in the abscisic acid responsiveness
AhPAL4	ABRE	Hordeum vulgare	451	+	9	CGTACGTGCA	cis-acting element involved in the abscisic acid responsiveness
AhPAL4	ABRE	Arabidopsis thaliana	1867	+	5	ACGTG	cis-acting element involved in the abscisic acid responsiveness
AhPAL4	ABRE	Triticum aestivum	1864	-	9	GACACGTGGC	cis-acting element involved in the abscisic acid responsiveness
AhPAL4	ARE	Zea mays	757	+	6	AAACCA	cis-acting regulatory element essential for the anaerobic induction
AhPAL4	AT-rich element	Glycine max	698	-	10	ATAGAAATCAA	binding site of AT-rich DNA binding protein (ATBP-1)
AhPAL4	ATCT-motif	Pisum sativum	1458	+	9	AATCTAATCC	part of a conserved DNA module involved in light responsiveness
AhPAL4	Box 4	Petroselinum crispum	223	+	6	ATTAAT	part of a conserved DNA module involved in light responsiveness
AhPAL4	Box 4	Petroselinum crispum	1455	-	6	ATTAAT	part of a conserved DNA module involved in light responsiveness
AhPAL4	Box 4	Petroselinum crispum	1395	-	6	ATTAAT	part of a conserved DNA module involved in light responsiveness
AhPAL4	Box 4	Petroselinum crispum	1032	-	6	ATTAAT	part of a conserved DNA module involved in light responsiveness
AhPAL4	Box 4	Petroselinum crispum	849	+	6	ATTAAT	part of a conserved DNA module involved in light responsiveness
AhPAL4	Box 4	Petroselinum crispum	73	+	6	ATTAAT	part of a conserved DNA module involved in light responsiveness
AhPAL4	Box 4	Petroselinum crispum	1756	-	6	ATTAAT	part of a conserved DNA module involved in light responsiveness
AhPAL4	Box 4	Petroselinum crispum	1718	-	6	ATTAAT	part of a conserved DNA module involved in light responsiveness
AhPAL4	Box 4	Petroselinum crispum	1307	-	6	ATTAAT	part of a conserved DNA module involved in light responsiveness
AhPAL4	Box 4	Petroselinum crispum	635	+	6	ATTAAT	part of a conserved DNA module involved in light responsiveness
AhPAL4	CGTCA-motif	Hordeum vulgare	898	-	5	CGTCA	cis-acting regulatory element involved in the MeJA-responsiveness
AhPAL4	G-Box	Pisum sativum	1866	-	6	CACGTG	cis-acting regulatory element involved in light responsiveness
AhPAL4	G-box	Zea mays	899	-	6	CACGTC	cis-acting regulatory element involved in light responsiveness
AhPAL4	G-box	Arabidopsis thaliana	1866	-	6	CACGTG	cis-acting regulatory element involved in light responsiveness
AhPAL4	G-box	Arabidopsis thaliana	1864	-	9	GCCACGTGGA	cis-acting regulatory element involved in light responsiveness
AhPAL4	GARE-motif	Brassica oleracea	1264	+	7	TCTGTTG	gibberellin-responsive element
AhPAL4	GCN4_motif	Oryza sativa	1605	+	7	TGAGTCA	cis-regulatory element involved in endosperm expression
AhPAL4	HD-Zip 1	Arabidopsis thaliana	1410	-	8.5	CAAT(A/T)ATTG	element involved in differentiation of the palisade mesophyll cells
AhPAL4	MRE	Petroselinum crispum	1165	+	7	AACCTAA	MYB binding site involved in light responsiveness
AhPAL4	MSA-like	Catharanthus roseus	1903	+	9	TCCAACGGT	cis-acting element involved in cell cycle regulation
AhPAL4	TATC-box	Oryza sativa	1405	+	7	TATCCCA	cis-acting element involved in gibberellin-responsiveness
AhPAL4	TGACG-motif	Hordeum vulgare	898	+	5	TGACG	cis-acting regulatory element involved in the MeJA-responsiveness
AhPAL5	A-box	Petroselinum crispum	134	-	6	CCGTCC	cis-acting regulatory element
AhPAL5	ABRE	Arabidopsis thaliana	1885	+	5	ACGTG	cis-acting element involved in the abscisic acid responsiveness
AhPAL5	ABRE	Arabidopsis thaliana	1399	-	5	ACGTG	cis-acting element involved in the abscisic acid responsiveness
AhPAL5	ABRE	Arabidopsis thaliana	1360	-	5	ACGTG	cis-acting element involved in the abscisic acid responsiveness
AhPAL5	ABRE	Arabidopsis thaliana	154	+	5	ACGTG	cis-acting element involved in the abscisic acid responsiveness
AhPAL5	ABRE	Hordeum vulgare	151	-	9	GCAACGTGTC	cis-acting element involved in the abscisic acid responsiveness
AhPAL5	ABRE	Arabidopsis thaliana	153	+	6	CACGTG	cis-acting element involved in the abscisic acid responsiveness
AhPAL5	AE-box	Arabidopsis thaliana	893	+	8	AGAAACAA	part of a module for light response
AhPAL5	Box 4	Petroselinum crispum	1591	-	6	ATTAAT	part of a conserved DNA module involved in light responsiveness
AhPAL5	Box 4	Petroselinum crispum	1317	-	6	ATTAAT	part of a conserved DNA module involved in light responsiveness
AhPAL5	Box 4	Petroselinum crispum	1713	-	6	ATTAAT	part of a conserved DNA module involved in light responsiveness
AhPAL5	Box 4	Petroselinum crispum	1636	-	6	ATTAAT	part of a conserved DNA module involved in light responsiveness
AhPAL5	Box 4	Petroselinum crispum	1281	-	6	ATTAAT	part of a conserved DNA module involved in light responsiveness
AhPAL5	Box 4	Petroselinum crispum	1268	-	6	ATTAAT	part of a conserved DNA module involved in light responsiveness
AhPAL5	Box 4	Petroselinum crispum	1951	-	6	ATTAAT	part of a conserved DNA module involved in light responsiveness
AhPAL5	Box 4	Petroselinum crispum	1203	-	6	ATTAAT	part of a conserved DNA module involved in light responsiveness
AhPAL5	Box 4	Petroselinum crispum	391	+	6	ATTAAT	part of a conserved DNA module involved in light responsiveness
AhPAL5	Box 4	Petroselinum crispum	1261	-	6	ATTAAT	part of a conserved DNA module involved in light responsiveness
AhPAL5	CAT-box	Arabidopsis thaliana	1037	+	6	GCCACT	cis-acting regulatory element related to meristem expression
AhPAL5	CGTCA-motif	Hordeum vulgare	1114	-	5	CGTCA	cis-acting regulatory element involved in the MeJA-responsiveness
AhPAL5	G-Box	Pisum sativum	1360	+	6	CACGTT	cis-acting regulatory element involved in light responsiveness
AhPAL5	G-Box	Pisum sativum	1884	-	6	CACGTT	cis-acting regulatory element involved in light responsiveness
AhPAL5	G-Box	Pisum sativum	153	+	6	CACGTG	cis-acting regulatory element involved in light responsiveness
AhPAL5	G-box	Arabidopsis thaliana	1399	-	6	TACGTG	cis-acting regulatory element involved in light responsiveness
AhPAL5	G-box	Brassica napus	1398	+	8	CCACGTAA	cis-acting regulatory element involved in light responsiveness
AhPAL5	G-box	Brassica napus	152	+	9	ACACGTGGC	cis-acting regulatory element involved in light responsiveness
AhPAL5	G-box	Arabidopsis thaliana	153	+	6	CACGTG	cis-acting regulatory element involved in light responsiveness
AhPAL5	G-box	Lycopersicon esculentum	150	+	11	tgACACGTGGCA	cis-acting regulatory element involved in light responsiveness
AhPAL5	GA-motif	Arabidopsis thaliana	336	-	8	ATAGATAA	part of a light responsive element
AhPAL5	L-box	Petroselinum hortense	80	-	13	attctcaCCTACCA	part of a light responsive element
AhPAL5	MBS	Arabidopsis thaliana	1387	+	6	CAACTG	MYB binding site involved in drought-inducibility
AhPAL5	MBS	Arabidopsis thaliana	806	-	6	CAACTG	MYB binding site involved in drought-inducibility
AhPAL5	TCA-element	Nicotiana tabacum	1456	+	9	CCATCTTTTT	cis-acting element involved in salicylic acid responsiveness
AhPAL5	TGA-element	Brassica oleracea	1851	+	6	AACGAC	auxin-responsive element
AhPAL5	TGA-element	Brassica oleracea	1128	+	6	AACGAC	auxin-responsive element
AhPAL5	TGACG-motif	Hordeum vulgare	1114	+	5	TGACG	cis-acting regulatory element involved in the MeJA-responsiveness
AhPAL5	WUN-motif	Nicotiana glutinosa	1652	+	9	TTATTACAT
AhPAL5	WUN-motif	Brassica oleracea	989	-	9	AAATTTCCT	wound-responsive element
AhPAL5	chs-CMA1a	Daucus carota	1739	+	8	TTACTTAA	part of a light responsive element
AhPAL5	chs-CMA1a	Daucus carota	1682	+	8	TTACTTAA	part of a light responsive element
AhPAL6	A-box	Petroselinum crispum	1795	+	6	CCGTCC	cis-acting regulatory element
AhPAL6	ABRE	Arabidopsis thaliana	1834	-	5	ACGTG	cis-acting element involved in the abscisic acid responsiveness
AhPAL6	ABRE	Arabidopsis thaliana	1047	+	5	ACGTG	cis-acting element involved in the abscisic acid responsiveness
AhPAL6	ARE	Zea mays	42	+	6	AAACCA	cis-acting regulatory element essential for the anaerobic induction
AhPAL6	ARE	Zea mays	1726	+	6	AAACCA	cis-acting regulatory element essential for the anaerobic induction
AhPAL6	ARE	Zea mays	716	+	6	AAACCA	cis-acting regulatory element essential for the anaerobic induction
AhPAL6	ARE	Zea mays	920	+	6	AAACCA	cis-acting regulatory element essential for the anaerobic induction
AhPAL6	ARE	Zea mays	944	+	6	AAACCA	cis-acting regulatory element essential for the anaerobic induction
AhPAL6	ARE	Zea mays	1388	+	6	AAACCA	cis-acting regulatory element essential for the anaerobic induction
AhPAL6	ARE	Zea mays	621	+	6	AAACCA	cis-acting regulatory element essential for the anaerobic induction
AhPAL6	AT-rich element	Glycine max	806	+	10	ATAGAAATCAA	binding site of AT-rich DNA binding protein (ATBP-1)
AhPAL6	ATCT-motif	Pisum sativum	1383	+	9	AATCTAATCC	part of a conserved DNA module involved in light responsiveness
AhPAL6	Box 4	Petroselinum crispum	653	+	6	ATTAAT	part of a conserved DNA module involved in light responsiveness
AhPAL6	Box 4	Petroselinum crispum	1885	-	6	ATTAAT	part of a conserved DNA module involved in light responsiveness
AhPAL6	CAT-box	Arabidopsis thaliana	1082	-	6	GCCACT	cis-acting regulatory element related to meristem expression
AhPAL6	CGTCA-motif	Hordeum vulgare	1483	+	5	CGTCA	cis-acting regulatory element involved in the MeJA-responsiveness
AhPAL6	G-Box	Pisum sativum	1834	+	6	CACGTT	cis-acting regulatory element involved in light responsiveness
AhPAL6	G-box	Zea mays	1046	-	6	CACGTC	cis-acting regulatory element involved in light responsiveness
AhPAL6	GARE-motif	Brassica oleracea	394	-	7	TCTGTTG	gibberellin-responsive element
AhPAL6	GATA-motif	Solanum tuberosum	245	-	9	AAGGATAAGG	part of a light responsive element
AhPAL6	GT1-motif	Avena sativa	1249	+	7	GGTTAAT	light responsive element
AhPAL6	GT1-motif	Arabidopsis thaliana	300	-	6	GGTTAA	light responsive element
AhPAL6	GT1-motif	Arabidopsis thaliana	1226	+	6	GGTTAA	light responsive element
AhPAL6	GTGGC-motif	Hordeum vulgare	1910	+	10	CAGCGTGTGGC	part of a light responsive element
AhPAL6	I-box	Zea mays	243	-	9	gGATAAGGTG	part of a light responsive element
AhPAL6	L-box	Petroselinum hortense	1947	+	13	attctcaCCTACCA	part of a light responsive element
AhPAL6	P-box	Petroselinum crispum	1894	+	12	CAACAAACCCCTT	gibberellin-responsive element and part of a light responsive element
AhPAL6	TGA-element	Brassica oleracea	1631	+	6	AACGAC	auxin-responsive element
AhPAL6	TGACG-motif	Hordeum vulgare	1483	-	5	TGACG	cis-acting regulatory element involved in the MeJA-responsiveness
AhPAL6	chs-Unit 1 m1	Zea mays	1811	+	10	ACCTAACCCGG	part of a light responsive element
AhPAL7	AAAC-motif	Spinacia oleracea	1480	+	11	CAATCAAAACCT	light responsive element
AhPAL7	ABRE	Hordeum vulgare	1269	-	9	GCAACGTGTC	cis-acting element involved in the abscisic acid responsiveness
AhPAL7	ARE	Zea mays	294	+	6	AAACCA	cis-acting regulatory element essential for the anaerobic induction
AhPAL7	ATC-motif	Spinacia oleracea	25	-	8	AGTAATCT	part of a conserved DNA module involved in light responsiveness
AhPAL7	Box 4	Petroselinum crispum	577	+	6	ATTAAT	part of a conserved DNA module involved in light responsiveness
AhPAL7	Box 4	Petroselinum crispum	501	+	6	ATTAAT	part of a conserved DNA module involved in light responsiveness
AhPAL7	Box 4	Petroselinum crispum	447	+	6	ATTAAT	part of a conserved DNA module involved in light responsiveness
AhPAL7	CAG-motif	Arabidopsis thaliana	1952	+	10	GAAAGGCAGAC	part of a light response element
AhPAL7	CGTCA-motif	Hordeum vulgare	1183	+	5	CGTCA	cis-acting regulatory element involved in the MeJA-responsiveness
AhPAL7	GARE-motif	Brassica oleracea	44	+	7	TCTGTTG	gibberellin-responsive element
AhPAL7	I-box	Zea mays	804	+	9	gGATAAGGTG	part of a light responsive element
AhPAL7	L-box	Petroselinum crispum	16	-	10	ATCCCACCTAC	part of a light responsive element
AhPAL7	MBS	Arabidopsis thaliana	1605	-	6	CAACTG	MYB binding site involved in drought-inducibility
AhPAL7	MBS	Arabidopsis thaliana	897	-	6	CAACTG	MYB binding site involved in drought-inducibility
AhPAL7	O2-site	Zea mays	1075	-	9	GATGACATGG	cis-acting regulatory element involved in zein metabolism regulation
AhPAL7	TCA-element	Brassica oleracea	1522	+	9	TCAGAAGAGG	cis-acting element involved in salicylic acid responsiveness
AhPAL7	TCA-element	Brassica oleracea	1335	-	9	TCAGAAGAGG	cis-acting element involved in salicylic acid responsiveness
AhPAL7	TCCC-motif	Spinacia oleracea	520	-	7	TCTCCCT	part of a light responsive element
AhPAL7	TGACG-motif	Hordeum vulgare	1183	-	5	TGACG	cis-acting regulatory element involved in the MeJA-responsiveness
AhPAL8	3-AF1 binding site	Solanum tuberosum	906	-	10	TAAGAGAGGAA	light responsive element
AhPAL8	AAAC-motif	Spinacia oleracea	1326	+	11	CAATCAAAACCT	light responsive element
AhPAL8	ABRE	Hordeum vulgare	1115	-	9	GCAACGTGTC	cis-acting element involved in the abscisic acid responsiveness
AhPAL8	ACE	Petroselinum crispum	1141	+	9	GACACGTATG	cis-acting element involved in light responsiveness
AhPAL8	ACE	Petroselinum crispum	1141	+	9	GACACGTATG	cis-acting element involved in light responsiveness
AhPAL8	GT1-motif	Arabidopsis thaliana	329	+	6	GGTTAA	light responsive element
AhPAL8	I-box	Zea mays	658	+	9	gGATAAGGTG	part of a light responsive element
AhPAL8	LTR	Hordeum vulgare	1282	+	6	CCGAAA	cis-acting element involved in low-temperature responsiveness
AhPAL8	MBS	Arabidopsis thaliana	1451	-	6	CAACTG	MYB binding site involved in drought-inducibility
AhPAL8	MBS	Arabidopsis thaliana	747	-	6	CAACTG	MYB binding site involved in drought-inducibility
AhPAL8	O2-site	Zea mays	1138	+	9	GATGACATGG	cis-acting regulatory element involved in zein metabolism regulation
AhPAL8	TCA-element	Brassica oleracea	1181	-	9	TCAGAAGAGG	cis-acting element involved in salicylic acid responsiveness
AhPAL8	TCCC-motif	Spinacia oleracea	1074	+	7	TCTCCCT	part of a light responsive element
AhPAL8	TCCC-motif	Spinacia oleracea	423	-	7	TCTCCCT	part of a light responsive element
AhPAL8	circadian	Lycopersicon esculentum	245	+	9	CAAAGATATC	cis-acting regulatory element involved in circadian control
AhPAL9	A-box	Petroselinum crispum	1763	-	6	CCGTCC	cis-acting regulatory element
AhPAL9	ABRE	Arabidopsis thaliana	1742	-	5	ACGTG	cis-acting element involved in the abscisic acid responsiveness
AhPAL9	ABRE	Arabidopsis thaliana	1652	+	5	ACGTG	cis-acting element involved in the abscisic acid responsiveness
AhPAL9	ABRE	Arabidopsis thaliana	1573	-	7	AACCCGG	cis-acting element involved in the abscisic acid responsiveness
AhPAL9	ABRE	Arabidopsis thaliana	465	+	5	ACGTG	cis-acting element involved in the abscisic acid responsiveness
AhPAL9	AT-rich sequence	Pisum sativum	1592	-	9	TAAAATACT	element for maximal elicitor-mediated activation (2copies)
AhPAL9	AuxRR-core	Nicotiana tabacum	997	-	7	GGTCCAT	cis-acting regulatory element involved in auxin responsiveness
AhPAL9	Box 4	Petroselinum crispum	828	+	6	ATTAAT	part of a conserved DNA module involved in light responsiveness
AhPAL9	Box 4	Petroselinum crispum	546	+	6	ATTAAT	part of a conserved DNA module involved in light responsiveness
AhPAL9	Box 4	Petroselinum crispum	506	+	6	ATTAAT	part of a conserved DNA module involved in light responsiveness
AhPAL9	CGTCA-motif	Hordeum vulgare	1996	-	5	CGTCA	cis-acting regulatory element involved in the MeJA-responsiveness
AhPAL9	G-Box	Pisum sativum	464	-	6	CACGTT	cis-acting regulatory element involved in light responsiveness
AhPAL9	G-Box	Pisum sativum	1742	+	6	CACGTT	cis-acting regulatory element involved in light responsiveness
AhPAL9	G-Box	Pisum sativum	1651	-	6	CACGTT	cis-acting regulatory element involved in light responsiveness
AhPAL9	G-box	Brassica oleracea	354	-	9	TAACACGTAG	cis-acting regulatory element involved in light responsiveness
AhPAL9	GT1-motif	Arabidopsis thaliana	1272	-	6	GGTTAA	light responsive element
AhPAL9	HD-Zip 3	Arabidopsis thaliana	286	+	9.5	GTAAT(G/C)ATTAC	protein binding site
AhPAL9	MBS	Arabidopsis thaliana	1464	-	6	CAACTG	MYB binding site involved in drought-inducibility
AhPAL9	MBS	Arabidopsis thaliana	1506	+	6	CAACTG	MYB binding site involved in drought-inducibility
AhPAL9	TC-rich repeats	Nicotiana tabacum	39	-	9	ATTCTCTAAC	cis-acting element involved in defense and stress responsiveness
AhPAL9	TC-rich repeats	Nicotiana tabacum	1706	-	9	ATTCTCTAAC	cis-acting element involved in defense and stress responsiveness
AhPAL9	TCA-element	Nicotiana tabacum	1529	+	9	CCATCTTTTT	cis-acting element involved in salicylic acid responsiveness
AhPAL9	TCCC-motif	Spinacia oleracea	1861	+	7	TCTCCCT	part of a light responsive element
AhPAL9	TCT-motif	Arabidopsis thaliana	1906	+	6	TCTTAC	part of a light responsive element
AhPAL9	TGACG-motif	Hordeum vulgare	1996	+	5	TGACG	cis-acting regulatory element involved in the MeJA-responsiveness
AhPAL10	ABRE	Arabidopsis thaliana	1205	-	5	ACGTG	cis-acting element involved in the abscisic acid responsiveness
AhPAL10	ABRE	Arabidopsis thaliana	110	+	5	ACGTG	cis-acting element involved in the abscisic acid responsiveness
AhPAL10	ABRE	Arabidopsis thaliana	109	+	6	CACGTG	cis-acting element involved in the abscisic acid responsiveness
AhPAL10	ABRE	Triticum aestivum	107	+	9	GACACGTGGC	cis-acting element involved in the abscisic acid responsiveness
AhPAL10	ARE	Zea mays	1342	-	6	AAACCA	cis-acting regulatory element essential for the anaerobic induction
AhPAL10	AT-rich element	Glycine max	693	-	10	ATAGAAATCAA	binding site of AT-rich DNA binding protein (ATBP-1)
AhPAL10	AT-rich element	Glycine max	1396	+	10	ATAGAAATCAA	binding site of AT-rich DNA binding protein (ATBP-1)
AhPAL10	ATCT-motif	Pisum sativum	513	-	9	AATCTAATCC	part of a conserved DNA module involved in light responsiveness
AhPAL10	Box 4	Petroselinum crispum	1250	-	6	ATTAAT	part of a conserved DNA module involved in light responsiveness
AhPAL10	Box 4	Petroselinum crispum	1066	-	6	ATTAAT	part of a conserved DNA module involved in light responsiveness
AhPAL10	Box 4	Petroselinum crispum	248	+	6	ATTAAT	part of a conserved DNA module involved in light responsiveness
AhPAL10	Box 4	Petroselinum crispum	753	+	6	ATTAAT	part of a conserved DNA module involved in light responsiveness
AhPAL10	Box 4	Petroselinum crispum	1568	-	6	ATTAAT	part of a conserved DNA module involved in light responsiveness
AhPAL10	Box 4	Petroselinum crispum	520	+	6	ATTAAT	part of a conserved DNA module involved in light responsiveness
AhPAL10	Box 4	Petroselinum crispum	1475	-	6	ATTAAT	part of a conserved DNA module involved in light responsiveness
AhPAL10	Box 4	Petroselinum crispum	577	+	6	ATTAAT	part of a conserved DNA module involved in light responsiveness
AhPAL10	CGTCA-motif	Hordeum vulgare	1207	+	5	CGTCA	cis-acting regulatory element involved in the MeJA-responsiveness
AhPAL10	G-Box	Pisum sativum	109	+	6	CACGTG	cis-acting regulatory element involved in light responsiveness
AhPAL10	G-box	Arabidopsis thaliana	107	+	9	GCCACGTGGA	cis-acting regulatory element involved in light responsiveness
AhPAL10	G-box	Arabidopsis thaliana	109	+	6	CACGTG	cis-acting regulatory element involved in light responsiveness
AhPAL10	G-box	Zea mays	1205	+	6	CACGTC	cis-acting regulatory element involved in light responsiveness
AhPAL10	GARE-motif	Brassica oleracea	795	-	7	TCTGTTG	gibberellin-responsive element
AhPAL10	GCN4_motif	Oryza sativa	369	-	7	TGAGTCA	cis-regulatory element involved in endosperm expression
AhPAL10	GT1-motif	Arabidopsis thaliana	944	-	6	GGTTAA	light responsive element
AhPAL10	GT1-motif	Avena sativa	943	-	7	GGTTAAT	light responsive element
AhPAL10	LTR	Hordeum vulgare	1009	+	6	CCGAAA	cis-acting element involved in low-temperature responsiveness
AhPAL10	MRE	Petroselinum crispum	927	-	7	AACCTAA	MYB binding site involved in light responsiveness
AhPAL10	MSA-like	Catharanthus roseus	67	-	9	(T/C)C(T/C)AACGG(T/C)(T/C)A	cis-acting element involved in cell cycle regulation
AhPAL10	MSA-like	Catharanthus roseus	69	-	9	TCCAACGGT	cis-acting element involved in cell cycle regulation
AhPAL10	TATC-box	Oryza sativa	566	-	7	TATCCCA	cis-acting element involved in gibberellin-responsiveness
AhPAL10	TCA-element	Nicotiana tabacum	1680	-	10	CCATCTTTTT	cis-acting element involved in salicylic acid responsiveness
AhPAL10	TCT-motif	Arabidopsis thaliana	705	+	6	TCTTAC	part of a light responsive element
AhPAL10	TGACG-motif	Hordeum vulgare	1207	-	5	TGACG	cis-acting regulatory element involved in the MeJA-responsiveness
